# Supplementary material for: Electronic health records accurately predict renal replacement therapy in acute kidney injury
Source: BMC Nephrol. 2019 Jan 31;20:32. doi: 10.1186/s12882-019-1206-4 (PMC6357378; doi:10.1186/s12882-019-1206-4)
Supplement: Supplementary file 1 — Table S1. Table on acute disease categorisation. Patients’ acute disease diagnosis codes were based on ICD-9-CM (International Classification of Diseases, Ninth Revision, Clinical Modification) up till 2015, and SNOMED-CT (Systematized Nomenclature of Medicine - Clinical Terms) after 2015. We classified these diagnoses into 8 categories as shown in the table. These acute diseases were not mutually exclusive, and each patient may have one or more acute illnesses during the index hospitalization. (XLSX 11 kb) [file 12882_2019_1206_MOESM1_ESM.xlsx]

## Sheet: Supp Table 1
Supplementary Table 1: Categorization of acute disease diagnoses
Broad categories	Keywords in disease diagnosis codes*
Pneumonia	Pneumonia (all containing)
	Chest infection
	Lower respiratory tract infection
Urinary tract infection	Urinary tract infection
	Pyelonephritis
	Pyonephrosis
	Renal abscess
Musculoskeletal infection	Gangrene
	Cellulitis
	Fasciitis
	Amputation
	Infected ulcer
	Foot abscess
Intraabdominal infection	"Abscess" AND "Abdominal" OR "Intestine" OR "Liver" OR "Hepatic" OR "Tubo-ovarian".
	Acute abdomen
	Cholecystitis
	Pancreatitis
	Anastomotic leak
	Cholangitis
	Cholelithiasis
	Choledocholithiasis
	Obstruction of bile duct
	Leakage of bile
	Perforation of gallbladder
	Hepatobiliary sepsis
	Perforated gastric ulcer
	Intestinal perforation
	Ischaemic bowel
	Intestinal obstruction
	Volvulus of intestine
	Peritonitis
	Gastroenteritis
Acute cardiac diseases	Heart failure
	Cardiac failure
	Myocardial infarction
	NSTEMI
	STEMI
	Cardiogenic shock
	Cardiac surgery
	Coronary bypass
	Valve replacement
	Valvular replacement
	Acute coronary syndrome
	Ventricular fibrillation
	Cardiac arrest
Hepatic decompensation	Cirrhosis
	Liver failure
	Hepatic failure
	Hepatorenal
	Hepatic encephalopathy
	Fulminant hepatitis
	Decompensated liver
Acute ischemic stroke	Stroke
	Cerebral infarction
	Cerebrovascular
	Cerebellar infarction
	Pontine infarction
	Brainstem stroke
Intracranial hemorrhage (non-traumatic)	Intracranial hemorrhage
	Subarachnoid hemorrhage
	Cerebellar hemorrhage
	Brainstem hemorrhage
	Pontine hemorrhage
*: Clinical terminology used for acute disease diagnoses was based on ICD-9-CM (International Classification of Diseases, Ninth Revision, Clinical Modification) up till 2015, and SNOMED-CT (Systematized Nomenclature of Medicine - Clinical Terms) after 2015.
