# Supplementary material for: Electronic health records accurately predict renal replacement therapy in acute kidney injury
Source: BMC Nephrol. 2019 Jan 31;20:32. doi: 10.1186/s12882-019-1206-4 (PMC6357378; doi:10.1186/s12882-019-1206-4)
Supplement: Supplementary file 3 — Multivariate analysis of mortality prediction in mild AKI and more severe AKI sub cohorts. Mortality predictors compared between patients with mild (peak KDGIO stage 1) AKI versus more severe (peak KDIGO stage 2 or 3) AKI described. (XLSX 12 kb) [file 12882_2019_1206_MOESM3_ESM.xlsx]

## Sheet: Supp Table 2
Supplementary Table 2: Mortality predictors in patients with mild AKI (peak KDIGO stage 1) versus more severe AKI
Variables independently associated with mortality	Peak KDIGO stage 1 (n = 2043)			Peak KDIGO stage 2 or 3 (n = 1290)
	Odds Ratio	95% CI	p-value	Odds Ratio	95% CI	p-value
Age (increasing years)	1.05	(1.02 - 1.08)	<0.001	1.02	(1.005 - 1.03)	0.01
Male (vs Females)	0.51	(0.29 - 0.88)	0.02
Medical specialties (vs Surgical)				3.17	(2.03 - 4.94)	<0.001
ICU status on diagnosis of AKI (vs Ward status)	5.06	(2.83 - 9.03)	<0.001	2.13	(1.43 - 3.17)	<0.001
Co-morbidities
Liver cirrhosis (vs None)	3.22	(1.11 - 9.30)	0.03
Cerebrovascular disease (vs None)	1.91	(1.06 - 3.45)	0.03
Solid organ malignancy (vs None)	5.03	(2.89 - 8.78)	<0.001	5.49	(3.49 - 8.64)	<0.001
Kidney function indices
Baseline eGFR (increasing)				1.01	(1.0001 - 1.02)	0.047
Serum sodium level* (increasing)	1.05	(1.01 - 1.09)	0.006
Serum potassium level* (increasing)				1.26	(1.02 - 1.55)	0.03
Serum urea level* (increasing)	1.11	(1.07 - 1.16)	<0.001	1.05	(1.03 - 1.07)	<0.001
KDIGO stage 2 at diagnosis of AKI* (vs stage 1)		(Not applicable)		0.59	(0.40 - 0.86)	0.007
Delta serum creatinine (increasing)				1.002	(1.0004 - 1.004)	0.01
Current need for RRT (vs None)		(Not applicable)		3.41	(2.14 - 5.43)	<0.001
Acute disease categories
Intraabdominal infection (vs None)				3.17	(1.40 - 7.17)	0.006
Pneumonia (vs None)	3.23	(1.83 - 5.72)	<0.001	2.58	(1.62 - 4.10)	<0.001
Acute cardiac diseases (vs None)				2.49	(1.54 - 4.03)	<0.001
Hepatic decompensation (vs None)				2.30	(1.01 - 5.23)	0.047
32 EHR variables studied: Demographics (4): Age, Gender, Medical or Surgical specialties, ICU status on initial AKI diagnosis; Co-morbidities (9): DM, Hypertension, IHD, PVD, CCF, Liver cirrhosis, Cerebrovascular disease, Solid organ malignancy, Haematological malignancy; Kidney function indices (11): Baseline eGFR, AKI onset days from admission, Hospital-associated or community-acquired AKI, Bio…
*: Based on serum biochemistry taken at initial diagnosis of AKI.
LEGEND: AKI: acute kidney injury; CCF: congestive cardiac failure; CI: confidence interval; DM: diabetes mellitus; eGFR: estimated glomerular filtration rate by CKD-EPI equation; EHR: electronic healthcare records; ICU: intensive care unit; IHD: ischaemic heart disease; KDIGO: Kidney Disease - Improving Global Outcomes; MSK: musculoskeletal system; PVD: peripheral vascular disease; RRT: renal rep…
